# Supplementary material for: Additional Stroke Risk Factors Beyond the CHA2DS2-VA Score in Non-Valvular Atrial Fibrillation: An Interdisciplinary Expert Opinion
Source: J Clin Med. 2026 Feb 26;15(5):1758. doi: 10.3390/jcm15051758 (PMC12985467; doi:10.3390/jcm15051758)
Supplement: Supplementary file 1 [file jcm-15-01758-s001.zip]

Archive with 1 entries (1 files):
- jcm-4121438-supplementary.pdf
